# Supplementary material for: Clinical Assessment of Acute Organophosphorus Pesticide Poisoning in Pediatric Patients Admitted to the Toxicology Emergency Department
Source: Toxics. 2022 Oct 2;10(10):582. doi: 10.3390/toxics10100582 (PMC9609388; doi:10.3390/toxics10100582)
Supplement: Supplementary file 1 [file toxics-10-00582-s001.zip]

Archive with 1 entries (1 files):
- toxics-1910515.pdf
